# Supplementary material for: Cellular labeling of endogenous retrovirus replication (CLEVR) reveals de novo insertions of the gypsy retrotransposable element in cell culture and in both neurons and glial cells of aging fruit flies
Source: PLoS Biol. 2019 May 16;17(5):e3000278. doi: 10.1371/journal.pbio.3000278 (PMC6541305; doi:10.1371/journal.pbio.3000278)
Supplement: S1 Data — (XLSX) [file pbio.3000278.s007.xlsx]

## Sheet: Fig1D_GFP
Genotypes	tub>gypsy-CLEVR	tub>gypsy-CLEVRPBS	tub>gypsy-CLEVRPBSm1	tub>gypsy-CLEVRPBSm2	tub-Gal4		Experimental Batch
Relative Fold	1	0	0.25636	0.002108	0.000737		1
	2.343	0	0.379244	0.012108	0.000428		1
	2.3	0.00010074	0.311512	0.00018423	4.45e-05		2
	2.599	7.521e-05	0.135574	0.0003772	0.000128		2
	1.37	0.00022331	0.202178	7.7953e-05	0		3
	2.055	5.1923e-05	0.381524	0.0224447	0.00019043		3

## Sheet: Fig1D_mCherry
Genotypes	tub>gypsy-CLEVR	tub>gypsy-CLEVRPBS	tub>gypsy-CLEVRPBSm1	tub>gypsy-CLEVRPBSm2	tub-Gal4		Experimental Batch
Relative Fold	1	0	0.105555	0.000144	0.000264		1
	0.95681	0	0.144013	0.000256	0		1
	2.5	6.25e-05	0.27323	5.3e-05	0		2
	2.93089	0	0.232125	0.00024625	0		2
	1.9	1.2749e-05	0.336365	0.0002869	0.00016511		3
	2.66147	0.0003477	0.200655	7.942e-05	0.000101		3
