# Supplementary material for: Cellular labeling of endogenous retrovirus replication (CLEVR) reveals de novo insertions of the gypsy retrotransposable element in cell culture and in both neurons and glial cells of aging fruit flies
Source: PLoS Biol. 2019 May 16;17(5):e3000278. doi: 10.1371/journal.pbio.3000278 (PMC6541305; doi:10.1371/journal.pbio.3000278)
Supplement: S2 Data — (XLSX) [file pbio.3000278.s008.xlsx]

## Sheet: S2D_Fig_GFP
Genotypes	tub>WM	tub-Gal4	UAS-WM	No Vector		Experimental Batch
Relative fold	1	0	0.0101	0		1
	0.7174	0	0.0218	0		1
	0.9829	0	0.0331	0		2
	0.5229	0	0.0264	0		2
	0.9403	0	0.0176	0		3
	0.7055	0	0.0116	0		3

## Sheet: S2D_Fig_mCherry
Genotypes	tub>WM	tub-Gal4	UAS-WM	No Vector		Experimental Batch
Relative fold	1	0	0.0258	0		1
	1.0971	0	0.04	0		1
	0.7054	0	0.0442	0		2
	0.6677	0	0.0189	0		2
	0.9003	0	0.0467	0		3
	1.3609	0	0.0241	0		3
