# Supplementary material for: Cellular labeling of endogenous retrovirus replication (CLEVR) reveals de novo insertions of the gypsy retrotransposable element in cell culture and in both neurons and glial cells of aging fruit flies
Source: PLoS Biol. 2019 May 16;17(5):e3000278. doi: 10.1371/journal.pbio.3000278 (PMC6541305; doi:10.1371/journal.pbio.3000278)
Supplement: S3 Data — (XLSX) [file pbio.3000278.s009.xlsx]

## Sheet: Fig2C
Genotypes	repo>LacZ+gypsy-CLEVR	repo>LacZ+gypsy-CLEVRPBS	repo>LacZ+gypsy-CLEVRPBSm1	repo>LacZ+gypsy-CLEVRPBSm2
Number of mCherry+ glial cells	54	3	5	31
	131	1	2	16
	118	8	0	18
	135	0	19	35
	71	2	12	53
	183	6	22	17
	157	2	7	31
	97	9	21
	173	1	0
	130	3	12
	37	23
	84
	149
	83
	56
	75
