# Supplementary material for: Cellular labeling of endogenous retrovirus replication (CLEVR) reveals de novo insertions of the gypsy retrotransposable element in cell culture and in both neurons and glial cells of aging fruit flies
Source: PLoS Biol. 2019 May 16;17(5):e3000278. doi: 10.1371/journal.pbio.3000278 (PMC6541305; doi:10.1371/journal.pbio.3000278)
Supplement: S4 Data — (XLSX) [file pbio.3000278.s010.xlsx]

## Sheet: Fig3B
Genotypes	repo>LacZ+gypsy-CLEVR (Day2)	repo>gypsy-IR+gypsy-CLEVR (Day2)	repo>LacZ+gypsy-CLEVR (Day7)	repo>gypsy-IR+gypsy-CLEVR (Day7)	repo>LacZ+gypsy-CLEVR (Day30)	repo>gypsy-IR+gypsy-CLEVR (Day30)
Number of mCherry+ glial cells	45	18	235	64	374	207
	37	31	133	89	404	251
	36	36	122	68	479	164
	28	11	113	29	449	202
	33	21	88	58	380	233
	22	13	99	59	388	131
	23	18	70	46	463	178
	33		90	33	357	151
				67	438	171
				24	314	183
				61		235
						169
