# Supplementary material for: Cellular labeling of endogenous retrovirus replication (CLEVR) reveals de novo insertions of the gypsy retrotransposable element in cell culture and in both neurons and glial cells of aging fruit flies
Source: PLoS Biol. 2019 May 16;17(5):e3000278. doi: 10.1371/journal.pbio.3000278 (PMC6541305; doi:10.1371/journal.pbio.3000278)
Supplement: S5 Data — (XLSX) [file pbio.3000278.s011.xlsx]

## Sheet: Fig4G_Day2
Genotype	MB247>gypsy-CLEVR	MB247>gypsy-CLEVR in ago251B/414	MB247>gypsy-CLEVR in ago2414/414
mCherry+ Neuronal cell number	5	6	5
	0	8	6
	5	4	6
	2	1	2
	3	5	4
	6	2	4
	5	9	3
	3
	2
	4
	7

## Sheet: Fig4G_Day30
Genotype	MB247>gypsy-CLEVR	MB247>gypsy-CLEVR in ago251B/414	MB247>gypsy-CLEVR in ago2414/414
mCherry+ Neuronal cell number	9	14	14
	1	15	26
	6	17	27
	12	18	31
	11	16	21
	13	19	21
	8	12	24
	7	8	32
	17	11	25
	17	17	27
	9	16	38
	1	23	28
	7	25	26
	13	10	17
	10	31	19
	14	16	9
	5	12	19
	5	39	26
	7	11	16
	14	22	29
	6	19	26
	16	15	21
	10	21	16
	7	17	23
		16	25
		14	20
		16
		27
		14
		25
